# Supplementary material for: Non-typhoidal Salmonella among slaughterhouse workers and in the pork value chain in selected districts of Uganda
Source: Front Vet Sci. 2024 Sep 17;11:1427773. doi: 10.3389/fvets.2024.1427773 (PMC11472856; doi:10.3389/fvets.2024.1427773)
Supplement: Supplementary file 2 [file Table_2.XLSX]

## Sheet: pig_sh to retail
pig_id	sh_id	SH floor swab	SH hand swab	SH pig faecal	SH pig MLN	SH water	SH carcass swab	Retail hand swab	Retail raw pork	Retail chopping surface	Retail cooked pork	Retail vegetable	Shared
P004	A	S.Braenderup
P005	A						S.Typhimurium
P008	A									S.Kingabwa
P009	A			S.Zanzibar					S.Orion
P012	A
P013	A
P015	A	S.Newport
P016	A
P017	A			S.Zanzibar
P018	A			S.Stanleyville
P021	A
P022	A
P025	A
P026	A
P027	A			S.Mikawasima
P030	A
P031	A									S.Newport
P032	A	S.Guildford			S.Stanleyville		S.Stanleyville	S.Guildford	S.Guildford	S.Guildford			S.Guildford	1
P002	B	S.Braenderup
P003	B
P006	B	S.Zanzibar	S.Zanzibar		S.Zanzibar		S.Zanzibar		S.Zanzibar	S.Zanzibar			S.Zanzibar	2
P010	B	S.Zega	S.Kingabwa	S.Kingabwa
P011	B		S.Subspec. I Rauform				S.Subspec. I Rauform	S.Subspec. I Rauform	S.Subspec. I Rauform	S.Subspec. I Rauform			S.Subspec. I Rauform	3
P014	B	S.Senftenberg
P019	B	S.Stanleyville								S.Stanleyville			S.Stanleyville	4
P020	B			S.Teshie			S.Newport			S.Bovismorbificans
P023	B			S.Uganda			S.Typhimurium	S.Newport	S.Newport	S.Newport
P024	B
P028	B			S.Tilene
P029	B						S.Offa
P033	C	S.Enteritidis	S.Enteritidis	Subspecies I			S.Enteritidis		S.Stanleyville
P034	C							S.Eppendorf	Subspecies I
P040	C	S.Typhimurium	S.Stanleyville		S.Stanleyville		S.Stanleyville
P042	C		S.Enteritidis	S.Enteritidis
P046	C	S.Stanleyville	Subspecies I, 47:l,13,z28:-		S.Galiema		S.Hadar	S.Teshie	Subspecies I, 4,12:a:-	S.Teshie
P049	C
P036	D			S.Os						S.Os			S.Os	5
P039	D	S.Typhimurium		S.Newport
P043	D
P037	E	S.Newport		S.Newport	S.Newport		S.Amsterdam
P041	E	S.Newport					S.Teshie
P044	E								S.Umbilo	S.Chicago
P038	F				S.Hadar					S.Os
P045	F
P048	F								Subspecies I
P050	G
P052	G
P053	G
P055	G
P055B	G
P057	G
P058	G				S.Newport	Subspecies I
P059	G
P061	G									S. Subspecies II
P062B	G	S. Subspecies II
P064	G
P065	G
P051	H	S.Newport							S.Newport				S.Newport	6
P060	H								S.Ramatgan
P063	H								S.Ramatgan	S.Ramatgan
P054	I
P056	I
P062	I	S.Blijdorp					S.Blijdorp
P066	J	S.Zanzibar	S.Zanzibar		S.Zanzibar		S.Zanzibar	S.Zanzibar	S.Zanzibar	S.Zanzibar			S.Zanzibar	7
P074	J	S.Adelaide	S.Adelaide	S.Zanzibar			S.Adelaide	S.Zanzibar	S.Zanzibar	S.Zanzibar			S.Zanzibar	8
P083	J	S.Offa	S.Offa	S.Zanzibar	S.Zanzibar		S.Offa	S.Offa	S.Adelaide	S.Zanzibar			S.Zanzibar	S.Offa	9
P067	K				S.Stanleyville				S.Newport	S.Ituri
P072	K				S.Offa					S.Hull
P078	K		S.Montevideo	S.Bonn	S.Newport			S.Chicago	S.Chicago	S.Zanzibar	S.Hadar
P068	L					S.Typhimurium			S.Irchel	S.Irchel
P076	L			S.Typhimurium			S.Stanleyville	S.Cerro		S.Stanleyville			S.Stanleyville	10
P079	L							S.Hadar	S.Stanleyville	S.Hadar
P069	M	S.Typhimurium		S.Zanzibar					S.Urbana	S.Offa	S.Typhimurium		S.Typhimurium	11
P073	M		S.Guildford				S.Nessziona	S.Nessziona		S.Urbana			S.Nessziona	12
P081	M			S.Hadar	S.Ilala			S.Nessziona	S.Zanzibar	S.Bolton	S.Hadar		S.Hadar	13
P070	N		S.Typhimurium	S.Typhimurium	S.Newport			S.Typhimurium	S.Typhimurium	S.Uganda	S.Typhimurium		S.Typhimurium	14
P075	N						S.Cerro	Subspecies I	Subspecies I	S.Zanzibar
P080	N	S.Zanzibar	S.Zanzibar				S.Zanzibar	S. Subspecies II	Subspecies I	Subspecies I
P071	O	S.Typhimurium	42:z39				42:z39		Subspecies I	S.Luke	S.Typhimurium		S.Typhimurium	15
P077	O			S.Orion	S.Kingabwa		S.Kingabwa	S.Kingabwa	S.Kingabwa	S.Kingabwa			S.Kingabwa	16
P082	O		S.Aberdeen	S.Uganda				S.Aberdeen	S.Hull	S.Kingston			S.Aberdeen	17
P084	P	S. Subspecies II	S.Zanzibar				S.Zanzibar	S. Subspecies II	S. Subspecies II	S.Zanzibar			S.Zanzibar	S. Subspecies II	18
P085	P	S.Zanzibar	S.Subspec. II Rauform	S. Subspecies II				Subspecies I	S.Subspec. I Rauform	S.Zanzibar			S.Zanzibar	S.Subspec. I Rauform	19
P086	P	S. Subspecies II			S. Subspecies II				S. Subspecies II	S. Subspecies II			S. Subspecies II	20
P087	P	S. Subspecies II	S. Subspecies II	Subspecies I				S. Subspecies II	S. Subspecies II	S. Subspecies II			S. Subspecies II	21
P088	P	S.Heidelberg	S. Subspecies II	S.Heidelberg	S. Subspecies II	S. Subspecies II	S. Subspecies II	S. Subspecies II	S. Subspecies II	S. Subspecies II			S. Subspecies II	22
P089	P	S. Subspecies II	S. Subspecies II				S. Subspecies II		S. Subspecies II				S. Subspecies II	23
P090	P									S. Subspecies II
P091	P	S. Subspecies II							S. Subspecies II				S. Subspecies II	24
P092	P	S. Subspecies II				S. Subspecies II	S. Subspecies II
P093	P									S. Subspecies II
P094	P			S.Uganda	S.Uganda		S. Subspecies II		S. Subspecies II	S. Subspecies II			S. Subspecies II	25
P095	P	S. Subspecies II					S. Subspecies II	S.Uganda	S. Subspecies II				S. Subspecies II	26
P096	P	S.Typhimurium	S.Uganda			S.Typhimurium	S.Uganda
P097	P					S.Typhimurium	S.Typhimurium		S.Typhimurium				S.Typhimurium	27
P098	P	S.Uganda
P100	P	S.Uganda
P101	P	S.Uganda			S.Uganda
P102	P	S.Uganda								S.Uganda			S.Uganda	28
P103	P			S.Uganda	S.Uganda				S.Uganda				S.Uganda	29
P104	P	S.Uganda			Subspecies I
P105	P	S.Uganda								S.Uganda			S.Uganda	30
P106	P	S.Subspec. I Rauform			S.Newport	S.Ramatgan	S.Subspec. I Rauform
P107	P						S.Subspec. I Rauform	S.Subspec. I Rauform		S.Ramatgan			S.Subspec. I Rauform	31
P108	P	S.Kingabwa
P109	P	S.Mikawasima				S.Mikawasima				S.Uganda
P110	P						S.Uganda	S.Subspec. I Rauform
P111	P	S.Newport				S.Newport	S.Newport		S.Newport				S.Newport	32
P112	P	S.Newport			S.Newport	S.Newport			S.Ramatgan
P113	P		S.Kentucky	Subspecies I, 4,12:a:-	Subspecies I, 4,12:a:-		Subspecies I, 4,12:a:-			Subspecies I, 4,12:a:-			Subspecies I, 4,12:a:-	33
P114	P	Subspecies I, 4,12:a:-		Subspecies I, 4,12:a:-			Subspecies I, 4,12:a:-		Subspecies I, 4,12:a:-				Subspecies I, 4,12:a:-	34
P115	P	Subspecies I	Subspecies I	Subspecies I			Subspecies I		S.Kentucky
P116	P	Subspecies I			rau, PCR		rau, PCR
P117	P	Subspecies I, 4,12:a:-	S.Hadar				Subspecies I, 4,12:a:-		Subspecies I, 4,12:a:-				Subspecies I, 4,12:a:-	35
P118	P	Subspecies I, 4,12:a:-			Subspecies I, 4,12:a:-			Subspecies I, 4,12:a:-	Subspecies I, 4,12:a:-	Subspecies I, 4,12:a:-			Subspecies I, 4,12:a:-	36
P119	P									Subspecies I
P120	P	Subspecies I, 4,12:a:-	Subspecies I, 4,12:a:-			Subspecies I, 4,12:a:-	S.Kentucky	S.Kentucky		Subspecies I, 4,12:a:-	Subspecies I, 4,12:a:-	S.Kentucky	Subspecies I, 4,12:a:-	S.Kentucky	37
P121	P					Subspecies I
P122	P								Subspecies I
P123	P	Subspecies I					S.Agona
P124	P									S.Stanleyville
P125	P			S.Agona	Subspecies I, 4,12:a:-				Subspecies I, 4,12:a:-				Subspecies I, 4,12:a:-	38
P126	P							S.Agona		S.Uganda
P127	P
P128	P
P129	P					S.Agona	S.Agona			S.Agona			S.Agona	39
P130	P	S.Uganda
P131	P
P132	P	S.Hvittingfoss
P133	P		S.Hvittingfoss
P134	P	S.Zanzibar					S.Hvittingfoss		S.Zanzibar	S.Zanzibar			S.Zanzibar	40
P135	P	S.Newport			S.Zanzibar		S.Zanzibar
P136	P	S.Zanzibar
P138	P								S.Uganda
P139	P
P140	P
P141	P
P142	P
P143	P
P144	P
P145	P						S.Kentucky
P146	P	S.Hadar					S.Subspec. I Rauform
P147	P	S.Heidelberg
P148	P	S.Heidelberg
P149	P	S.Kentucky
P150	P	S.Heidelberg		S.Heidelberg
P151	P	S.Heidelberg
P152	P	S.Heidelberg
P153	P	S.Heidelberg
PI54	P
P155	P
